# Supplementary material for: A Systematic Review of Endoscopic Treatments for Concomitant Malignant Biliary Obstruction and Malignant Gastric Outlet Obstruction and the Outstanding Role of Endoscopic Ultrasound-Guided Therapies
Source: Cancers (Basel). 2023 Apr 30;15(9):2585. doi: 10.3390/cancers15092585 (PMC10177271; doi:10.3390/cancers15092585)
Supplement: Supplementary file 1 [file cancers-15-02585-s001.zip]

Archive with 1 entries (1 files):
- cancers-2346484-supplementary.pdf
